# Supplementary material for: Trends and opportunities in computable clinical phenotyping: A scoping review
Source: J Biomed Inform. Author manuscript; Available in PMC 2026 Jun 9. (PMC13246318; doi:10.1016/j.jbi.2023.104335)
Supplement: Supplementary material [file NIHMS2173598-supplement-Supplementary_material.zip]

Archive with 4 entries (4 files):
- 1-s2.0-S1532046423000564-mmc4.xlsx
- 1-s2.0-S1532046423000564-mmc2.zip
- 1-s2.0-S1532046423000564-mmc1.zip
- 1-s2.0-S1532046423000564-mmc3.zip
