# Supplementary material for: Trends and opportunities in computable clinical phenotyping: A scoping review
Source: J Biomed Inform. Author manuscript; Available in PMC 2026 Jun 9. (PMC13246318; doi:10.1016/j.jbi.2023.104335)
Supplement: Supplementary material [file NIHMS2173598-supplement-Supplementary_material.zip › 1-s2.0-S1532046423000564-mmc4.xlsx]

## Sheet: Supplementary_Table_1
Supplementary Table 1: Detailed counts of the studies that presented each of the standard metrics alone or in combinations. Each cell in the upper triangle (in green) includes the number of studies that reported the two or three metrics from the top row and the column together; for example, 26 studies reported recall, precision, and specificity together. Each cell in the lower triangle (in red) s…
	R	P	R+P	F1	AUPRC	S	R+S	AUROC
R	83	77	77	43	2	31	31	20
P	5	82	77	43	2	26	26	18
R+P	0	0	77	43	2	26	26	17
F1	1	1	1	44	1	7	7	7
AUPRC	2	2	2	3	4	1	1	3
S	0	5	5	24	30	31	1	9
R+S	0	5	5	24	30	30	31	9
AUROC	17	19	20	30	34	28	28	37
